# Supplementary material for: Aldehyde Dehydrogenase Genes as Prospective Actionable Targets in Acute Myeloid Leukemia
Source: Genes (Basel). 2023 Sep 16;14(9):1807. doi: 10.3390/genes14091807 (PMC10531322; doi:10.3390/genes14091807)
Supplement: Supplementary file 1 [file genes-14-01807-s001.zip]

Archive with 6 entries (6 files):
- Figure S1.png
- Figure S2.png
- Figure S3.png
- FigureS4.png
- TableS1.xlsx
- TableS2.xlsx
