# Supplementary material for: Aldehyde Dehydrogenase Genes as Prospective Actionable Targets in Acute Myeloid Leukemia
Source: Genes (Basel). 2023 Sep 16;14(9):1807. doi: 10.3390/genes14091807 (PMC10531322; doi:10.3390/genes14091807)
Supplement: Supplementary file 1 [file genes-14-01807-s001.zip › TableS2.xlsx]

## Sheet: Sheet1
	Correlation with Age		Association with gender (AUC)
Cohort	ALDH1A1	ALDH2	ALDH1A1	ALDH2
TCGA	0.17 (0.029)	0.22 (0.003)	0.54 (0.418)	0.40 (0.022)
TARGET	-0.16 (0.073)	-0.02 (0.851)	0.49 (0.867)	0.52 (0.748)
BEAT AML (BMA)	0.19 (0.016)	0.04 (0.611)	0.63 (0.004)	0.50 (0.985)
BEAT AML (PB)	0.07 (0.512)	0.18 (0.084)	0.47 (0.701)	0.35 (0.014)
GSE37642 (GPL570)	0.15 (0.074)	0.07 (0.418)	not available	not available
GSE37642 (GPL96)	0.13 (0.007)	0.14 (0.003)	not available	not available
GSE6891 (Cohort #1)	0.03 (0.593)	0.03 (0.659)	0.51 (0.678)	0.44 (0.116)
GSE6891 (Cohort #2)	0.27 (< 0.01)	0.03 (0.69)	0.55 (0.15)	0.45 (0.166)
GSE71014	not available	not available	not available	not available
Median	0.14	0.06	0.53	0.45
